# Supplementary material for: Additive Effects of Glutathione in Improving Antibiotic Efficacy in HIV–M.tb Co-Infection in the Central Nervous System: A Systematic Review
Source: Viruses. 2025 Jan 17;17(1):127. doi: 10.3390/v17010127 (PMC11769047; doi:10.3390/v17010127)
Supplement: Supplementary file 1 [file viruses-17-00127-s001.zip]

Archive with 1 entries (1 files):
- viruses-3431925-supplementary.pdf
